# Supplementary material for: Full-Length Transcriptome of Testis and Ovary Provides Insights into Alternative Splicing During Gonadal Development in Litopenaeus vannamei
Source: Int J Mol Sci. 2025 Jun 19;26(12):5863. doi: 10.3390/ijms26125863 (PMC12192809; doi:10.3390/ijms26125863)
Supplement: Supplementary file 1 [file ijms-26-05863-s001.zip › Supplementary Table.xlsx]

## Sheet: Table S1
Table S1 Partial genes for AS events in testis and ovary
ref_GeneID	Ov_transcriptID	Ov_Exon structure details	Te_transcriptID	Te_Exon structure details	same	Description
ncbi_113818305	Isoform005936|Isoform005935	53A,B,C,D,E,F,G78|6A,B,C,D,E,F,G79	Isoform006288|Isoform006287	49A,B,C,D,E,F,G77|6A,B,C,D,E,F,G79	6A,B,C,D,E,F,G79	cyclin-dependent kinase 1-like
ncbi_113822976	Isoform007507|Isoform007510|Isoform007509|Isoform007508	12A,B,C,D,E,F452|24D,E,F|45C,D,E,F|523A,B,C,D,E,F1	Isoform007834|Isoform007833	26A,B,C,D,E,F|A,B,C,D,E,F452	-	cyclin-dependent kinase 2-like
ncbi_113827655	Isoform008811|Isoform008810	1008A,B,C,D,E53|1008A,B,C72	Isoform009183|Isoform009182|Isoform009181	1008A,B,C,D,E53|14A,B,C,D,E53|A,B,C,D,E53	1008A,B,C,D,E53	mitotic spindle assembly checkpoint protein MAD2A-like
ncbi_113814891	Isoform004749|Isoform004750|Isoform004751|Isoform004752	123A,B,C,D,E,F,G,H11|123A,B,C,D18|124A,B,C64|125A,B,C,D,E24	Isoform005147|Isoform005146	123A,B,C,D,E,F,G,H11|A,B,C,D,E,F,G,H19	123A,B,C,D,E,F,G,H11	DNA repair protein RAD51 homolog A-like
ncbi_113812043	Isoform003822	2842D,E,F,H98	Isoform004240|Isoform004241|Isoform004242|Isoform004239	1715D,E,F,H98|2842D,E,F,H98|2939D,E,F,H96|A,B,C,D,E,F,H98	2842D,E,F,H98	S-phase kinase-associated protein 1, transcript variant X1
ncbi_113817796	Isoform000562	2A7388	-	-	-	cytoplasmic polyadenylation element-binding protein 2-like, transcript variant X1
ncbi_113829400	Isoform009360|Isoform009359|Isoform009364|Isoform009362|Isoform009367|Isoform009363|Isoform009365|Isoform009366|Isoform009357|Isoform009368|Isoform009358|Isoform009361|Isoform009356	1084A,B,C2,D,E,F,G,H,I,1J,K,L,M,N|241A,B,C2,D,E,F,G,H,I,1J,K3,L,M,N49|4A,B,C117|4A,B,C2,D,E,F,G,H,I,1J,K,L,M40|4A,B,C2,D,E,F,G,H,I,1J,K3,L44|4A,B,C2,D,E,F,G,H,I,1J53|4A,B,C2,D,E67|5A,B,C2,D,E,F,G,H,I,1J,K,L,M,N138|5A,B,C2,D,E,F,G,H91|5A,B,C2,D,E,F,G96|6A,B33|6A821|A,B,C2,D,E,F,G,H,I12,J,K,L,M,N49	Isoform009702|Isoform009703|Isoform009704|Isoform009705|Isoform009706|Isoform009701|Isoform009707	4A,B,C2,D,E,F,G,H76|4A,B,C2,D,E,F,G86|4A,B,C2,D,E,F31|5A,B,C|5A59|8A,B,C2,D,E,F,G,H,I,1J,K,L,M,N197|8A,B,C2,D,E,F,G,H,I,1J,K,L,N23	-	cytoplasmic polyadenylation element-binding protein-like, transcript variant X1
ncbi_113824435	Isoform007920|Isoform007919|Isoform007918	104R,S,T,U|19A,C,D,E,F,G,H,I,J,K,L,M,N,O,P,Q,R,S,T651|5A,B,C,D,E,F,G,18H,I,J,K,L,M,N,O,P,Q,R,S,T840	Isoform008292|Isoform008293	16A,B,C,D,E,F,G,H,I,J,K,L,M,N,O,P,Q,R,S,T842|18A,C,D,E,F,G,H,I,J,K,L,M,N,O,P,Q,R,S,T840	-	E3 ubiquitin-protein ligase Su(dx)-like
ncbi_113828829	Isoform009158|Isoform009159|Isoform009160|Isoform009161|Isoform009162|Isoform009163|Isoform009155|Isoform009164|Isoform009156|Isoform009154|Isoform009157	1661A,199C,D95|1661A703|1662A,199C,D,E63|1663A,199C,D,E,F5|1864A739|1865A,199C,D83|1868A,199C,D,E,F5|1868A,199C,D,E147|1868A,B,199C,D,E117|543A,199C,D,E,F5|545A739	Isoform009524|Isoform009525|Isoform009526|Isoform009518|Isoform009519|Isoform009520|Isoform009522|Isoform009521|Isoform009523|Isoform009517	1663A,199C,D,E,F7|1668A,B,199C,D,E,F7|1868A,199C,D,E,F6|2938A,199C,D,E,F7|543Aa1078Ab,199C,D,E,F6|545A,199C,D,E,F7|545A,B,199C,D,E,F|545Aa553Ab,199C,D,E,F1|546Aa226Ab,199C,D,E,F7|A,199C,D,E,F7	-	calmodulin, transcript variant X1
ncbi_113830626	Isoform009815	12A27,B,C,D,E,F,G,H,I,J,K,L,M,N,O,P,Q,R,S,T,U,V,W,X,Y,Z,AA,AB5	Isoform010032|Isoform010030|Isoform010031|Isoform010029	12A27,C,D,E,F,G,H,I,J,K,L,M,N,O,P,Q,R,S,T,U,V,W,X,Y,Z,AA,AB|4A27,B,C,D,E,F,G,H,I,J,K,L,M,N,O,P,Q,R,S,T,U,V,W,X,Y,Z,AA,AB3|4A27,B,C,D,E,F,G,H,I,J,K,L,M,N,O,P,Q,R,S,T,U,V,W,X,Y,Z,AA99|A27,B,C,D,E,F,G,H,I,J,K,L,M,N,O,P,Q,R,S,T,U,V,W,X,Y,Z,AA344	-	Bloom syndrome protein homolog, transcript variant X3
ncbi_113827395	Isoform000870|Isoform000869|Isoform000868	121E,F,G,H,I,J,K,L,M1182|9A,B,C,D,E,F,G,H,I,J,K,L,M1202|A,B,C,D,E,F,G,H,I,J,K,L,Ma16Mb1188	Isoform000984|Isoform000983	12A,B,C,D,E,F,G,H,I,J,K,L,M1202|12A,B,C,D,E,F,G,H,I,J,K,L,Ma16Mb1188	-	cell division cycle protein 23 homolog
ncbi_113802667	Isoform010419|Isoform010421|Isoform010423|Isoform010420|Isoform010422	13A,B,C,D,E,F,G,H,I,J164|22F,G,H,I,J164|39H,I,J159|95C,D,E,F,G,H,I,J165|G,H,I,J164	Isoform010752|Isoform010751	15A,B,C,D,E,F,G,H,I,J159|2A,B,C,D,E,F,G,H,I,J	-	medium-chain specific acyl-CoA dehydrogenase, mitochondrial-like
ncbi_113806064	Isoform002183|Isoform002184|Isoform002182	5Aa10Ab,B,C,D,E,F,G,H,I202|5Aa10Ab,B,C,D,E,F,G65|5Aa10Ab,B,C,D,E,F131	Isoform002370|Isoform002371|Isoform002372|Isoform002373|Isoform002374	5A,B,C,D,E,F,G,H,I108|5A,B,C,D,E,F,G40|5Aa10Ab,B,C,D,E,F,G,H,I,J|5Aa10Ab,B,C,D,E,F,G,H,I108|7Aa77Ab,B,C,D,E,F,G,H,I107	-	long-chain specific acyl-CoA dehydrogenase, mitochondrial-like
ncbi_113828660	Isoform009109|Isoform009110|Isoform009111	315A,B,C,D,E,F,G,H89|316A,B,C,D,E,F84|317A,B,C,D,E,F,G,H,I,J36	Isoform009457|Isoform009456	318A,B,C,D,E,F,G,H,I,J36|A,B,C,D,E,F,G,H,I,J28	-	trifunctional enzyme subunit beta, mitochondrial-like
ncbi_113812201	Isoform003845|Isoform003846	16B,E,F,G,H,I,J,K,L,M,N,O,P,Q1|63K,L,M,N,O,P,Q3	Isoform004280|Isoform004281|Isoform004279	16B,E,G,H,I,J,K,L,M,N,O,P,Q1|17B,E,F,G,H,I,J,K,L,M,N,O,P,Q1|A,E,F,G,H,I,J,K,L,M,N,O,P,Q1	-	carnitine O-palmitoyltransferase 2, mitochondrial-like, transcript variant X1
ncbi_113806646	-	-	Isoform002516|Isoform002517|Isoform002515|Isoform002514|Isoform002513	13Aa23Ab425|13Aa62Ab23Ac|A|Aa187Ab|Aa21Ab23Ac	-	calcium and calcium/calmodulin-dependent serine/threonine-protein kinase DMI-3-like
ncbi_113829949	Isoform009492|Isoform009493|Isoform009491	1A191|3A,B31|A,B,C,D,E15	-	-	-	F-box only protein 43-like
ncbi_113802497	Isoform001019|Isoform001018	5Aa9Ab,B,C,D,E218|A,B158	Isoform001171|Isoform001170	1715K,L,M,N,O1|426B,C,D,E,F,G,H,I,J,K,L,M,N,O	-	breast cancer type 1 susceptibility protein homolog
ncbi_113807606	Isoform002574|Isoform002573|Isoform002575	342A,B,C,D,F14|5A,B,C,D,F14|806A,B,C,D,F14	Isoform002832|Isoform002831|Isoform002833	342A,B,C,D,F14|3A,B,C,D,F14|807A,B,C,D,F14	342A,B,C,D,F14	ubiquitin-conjugating enzyme E2 J1-like, transcript variant X1
ncbi_113828794	Isoform009138|Isoform009139	798A,B,C,D,E,F,G,H,I,J,K|799A,B,C,D,E,F,G,H,I,J,K1,L,M,N,O	Isoform009482|Isoform009483|Isoform009481	799A,B,C,D,E,F,G,H,I,J,K1,L,M,N,O1|800A,B,C,D,E,F,G,H,I,J,K1,L,M,O|A,B,C,D,E,F,G,H,I,J,K1,L,M,N,O	-	anaphase-promoting complex subunit 2-like
ncbi_113815719	Isoform004962	2340I1	-	-	-	mitogen-activated protein kinase p38b-like, transcript variant X1
ncbi_113813705	Isoform004398	1133D9	Isoform004811	791D9	-	ubiquitin-conjugating enzyme E2 R2-like
ncbi_113808209	Isoform000278	99A,B,C,D848	Isoform000346|Isoform000345	A,B,C,D,E|A,B,C,D848	-	ubiquitin-conjugating enzyme vih
ncbi_113809994	Isoform003258	11B,C,D,E,F,G,H	Isoform003588|Isoform003587	11B,C,D,E,F,G,H|A,457B,C,D,E,F,G,H2	11B,C,D,E,F,G,H	RING finger and CHY zinc finger domain-containing protein 1-like
ncbi_113804039	Isoform001433	1214A,B,C,D,E,F198	Isoform001547|Isoform001548|Isoform001546	569A,B,C,D,E,122F39|881A,B,C,D,E,122F15|A,B,C,D,E,122F39	-	SUMO-conjugating enzyme UBC9-B, transcript variant X1
ncbi_113822634	Isoform007411|Isoform007412	45A,B,C1|886C1	-	-	-	E3 ubiquitin-protein ligase Nedd-4-like
ncbi_113808837	Isoform002843	7A,B,C229	-	-	-	CREB-binding protein-like
ncbi_113818881	Isoform006073|Isoform006074|Isoform006075|Isoform006071|Isoform006072|Isoform006076|Isoform006069|Isoform006070	10N,O,P3,Q,R|115P3,Q,R1|171Q,R1|47K,L,M,N,O,P3,Q,R|69M,N,O,P3,Q,R1|766R1|F,J,K,L,M,N,O,P3,Q,R1|F,J,K,L,M,N,O,P3,Q,R35	Isoform006418	F,J,K,L,M,N,O,P3,Q,R1	F,J,K,L,M,N,O,P3,Q,R1	G1/S-specific cyclin-E-like
ncbi_113805901	Isoform002132|Isoform002133	395A,B,C,D72|399A,B,C201	-	-	-	serine/threonine-protein kinase PLK1-like

## Sheet: Table S2
Table S2 The primers used in the article.
Gene	Primer sequence (5’-3’)	Expected size (bp)	Annealing temperature (℃)
COMP-like	F: TAGTGAACTCCAACACCGGC	284	55
	R: CAGTCTGCCTCCTTTCAGGG
cell division cycle-associated protein 3-like	F: AGATGGTGAAGATCAGGACC	1014/361	58
	R: CTTGATCTGTCAACTGTGTGA
ATP-binding cassette sub-family E member 1-like	F: AGCCAGGTGCATATGGAGTG	609/312	58
	R: AGTCTAAGTAAGCAGACGGTT
inner centromere protein A-like	F: TACTCCCCTCGACCTTTTGC	406/302	58
	R: TTTTGGGGGTTACTCTGCCC
serine/arginine-rich splicing factor 7-like	F: CTGTCAGGGGACTAGACGGA	741/432	58
	R: ACCCTTGTCATCCCGAGAGA
valine--tRNA ligase-like	F: AATAGCAACCTGGACCCACG	705/381	58
	R: GGTTGCTCGAGGGAAGTTGA
lariat debranching enzyme-like	F: TTCATGTCCCATGACTGGCC	593/380	58
	R: ATCGTCTGTGGGTTGAGCAG
histone H1-like	F: TTGGCGTGGCTTGCTTGAAT	501/419	58
	R: TTGGCTGCTTTTGTCGTACC
uncharacterized protein	F: CACACAAAGACGGCCACAAG	563/475	58
	R: CAACCTTGCACTCAGGGGAT
